# Supplementary material for: Investigating the Electrochemical Performance of MnFe2O4@xC Nanocomposites as Anode Materials for Sodium-Ion Batteries
Source: Molecules. 2024 Aug 19;29(16):3912. doi: 10.3390/molecules29163912 (PMC11356791; doi:10.3390/molecules29163912)
Supplement: Supplementary file 1 [file molecules-29-03912-s001.zip]

Archive with 1 entries (1 files):
- molecules-3105462-supplementary.pdf
